# Supplementary material for: Type 2 Diabetes Risk Perception and Health Behaviors Among Women with History of Gestational Diabetes Mellitus: A Retrospective Analysis
Source: Nutrients. 2025 Oct 25;17(21):3360. doi: 10.3390/nu17213360 (PMC12608729; doi:10.3390/nu17213360)
Supplement: Supplementary file 1 [file nutrients-17-03360-s001.zip]

Archive with 1 entries (1 files):
- nutrients-3838096-supplementary.pdf
